# Supplementary material for: The antioxidant activity and metabolomic analysis of the supernatant of Streptococcus alactolyticus strain FGM
Source: Sci Rep. 2024 Apr 10;14:8413. doi: 10.1038/s41598-024-58933-8 (PMC11006861; doi:10.1038/s41598-024-58933-8)
Supplement: Supplementary file 1 — Supplementary Information. [file 41598_2024_58933_MOESM1_ESM.xlsx]

## Sheet: Figure1
control	LPS	5μL	25μL	50μL	125μL
100	137.645	115.001	148.477	170.702	118.411
100.006	138.749	115.731	148.022	170.345	118.053
100	138.401	115.436	149.464	171.657	117.376

## Sheet: Figure2
Control	LPS	5μL	25μL	50μL	125μL
1.83333	25.1667	2.01852	2.01852	2.57407	6.37037
1.81018	25.8333	2.01852	2.11111	2.57407	7.44444
1.83333	28.963	2.11111	2.2037	2.2963	7.2963

## Sheet: Figure3
Control	LPS	5μL	25μL	50μL	125μL
1065	1209	1051	1076	1073	1026
1040	1247	1038	1108	1162	1052
1046	1361	1041	1105	1043	1044

## Sheet: figure4
SOD
Control	LPS	5μL	25μL	50μL	125μL
19.2684	15.8485	19.7094	21.5868	22.9744	20.0356
20.6031	16.4765	19.0755	21.7248	22.5246	20.2148
20.1076	15.8733	19.1927	23.1664	21.7173	20.6497
GSH-PX
Control	LPS	5μL	25μL	50μL	125μL
97.2785	59.4156	109.511	114.055	77.7063	65.144
95.1815	65.163	110.443	119.996	82.8324	61.2019
99.3756	61.8622	108.579	108.113	72.5803	63.7071

## Sheet: Figure5
Cell proliferation
100	104.205	160.322	144.079
100	104.444	164.934	151.663
100	102.785	165.526	151.663

## Sheet: figure6
Production of NO
14.5091	42.8727	32.1454	30.2364
14.9864	42.2364	32.6909	30.6909
14.3273	43.3273	32.9636	29.3273

## Sheet: figure7
SOD
9.79535	8.45613	15.8809	11.1088
9.9256	8.74747	15.2572	10.3138
9.77682	8.82104	14.9771	11.1278
GSH-Px
258.44	232.69	265.4	235.9
263.57	239.83	271.57	240.56
261.68	231.25	268.48	238.97

## Sheet: figure8
corr	Tartaric acid	Phenyllactic acid	Lactic acid	Ketoleucine	Indolelactic acid	Fructose	Phenylpyruvic acid	Linoleic acid	Glutaconic acid	N-Acetyltryptophan	Pyruvic acid	3-Methyl-2-oxopentanoic acid	Maleic acid	Homovanillic acid	Xylose	Fumaric acid	Glyceraldehyde	Glucose	Phenylalanine	Glutamylalanine	SAH	alpha-Ketoisovaleric acid	Butyrylcarnitine	Ribulose	Proline	Creatine	Methylcysteine	Tryptophan	Citramalic acid	4-Hydroxybenzoic acid	Glutamic acid	2-Methylbutyroylcarnitine	Glucaric acid	Asparagine	3-Hydroxybutyric acid	Aminocaproic acid	Pyrrole-2-carboxylic acid	Suberic acid	N-Acetyalanine	N-Acetyaspartic acid	Hydroxyphenyllactic acid	Oxoadipic acid	Dimethylglycine	Glycylproline	Isocitric acid	Malonic acid
Tartaric acid	1	0.998009	0.990474	-0.986916	0.991529	-0.974354	-0.988484	0.990877	-0.959381	-0.963021	0.998781	-0.971418	0.991824	0.98266	0.992843	0.994405	0.972256	-0.921745	-0.913178	-0.925693	-0.92384	-0.962544	-0.8881	-0.908809	-0.961159	-0.950585	-0.898426	-0.942788	-0.929411	-0.851287	-0.951939	-0.902776	-0.937951	-0.952984	-0.887162	-0.958277	-0.857343	-0.818606	-0.903823	-0.908749	0.945414	-0.885687	-0.829785	-0.908713	-0.895048	-0.864393
Phenyllactic acid	0.998009	1	0.986116	-0.983732	0.995792	-0.97375	-0.987732	0.991611	-0.961525	-0.960368	0.996858	-0.965727	0.992178	0.977756	0.985824	0.995051	0.969591	-0.917528	-0.907484	-0.920217	-0.917886	-0.962256	-0.890283	-0.90946	-0.961479	-0.944395	-0.883054	-0.93591	-0.920092	-0.856713	-0.953838	-0.904937	-0.933297	-0.953712	-0.894284	-0.952965	-0.851861	-0.809183	-0.896556	-0.905825	0.945837	-0.881537	-0.843689	-0.90942	-0.886578	-0.859337
Lactic acid	0.990474	0.986116	1	-0.968786	0.984459	-0.95379	-0.97045	0.993854	-0.936196	-0.928514	0.994669	-0.953339	0.979683	0.99475	0.994432	0.994934	0.987733	-0.880499	-0.888675	-0.912369	-0.895451	-0.944482	-0.86361	-0.876125	-0.923396	-0.914899	-0.865816	-0.912141	-0.896582	-0.824003	-0.906298	-0.855606	-0.899121	-0.909383	-0.848247	-0.919737	-0.829493	-0.827305	-0.857015	-0.862635	0.938291	-0.845859	-0.834153	-0.851511	-0.854986	-0.80699
Ketoleucine	-0.986916	-0.983732	-0.968786	1	-0.97879	0.977123	0.996513	-0.969616	0.967909	0.985174	-0.986129	0.98929	-0.992279	-0.955445	-0.973756	-0.974853	-0.939817	0.94651	0.942042	0.941844	0.949846	0.98989	0.936958	0.932086	0.983158	0.982793	0.934789	0.968055	0.972571	0.872267	0.976956	0.926295	0.966738	0.979746	0.94157	0.983898	0.886272	0.818106	0.939812	0.947979	-0.920498	0.939187	0.813703	0.946249	0.922179	0.915511
Indolelactic acid	0.991529	0.995792	0.984459	-0.97879	1	-0.95911	-0.979758	0.995415	-0.951012	-0.956051	0.993533	-0.965632	0.994723	0.980096	0.979389	0.996128	0.975334	-0.912715	-0.888298	-0.902582	-0.893373	-0.966621	-0.886206	-0.888912	-0.946141	-0.930238	-0.866155	-0.917579	-0.905525	-0.836062	-0.939862	-0.888876	-0.911222	-0.941683	-0.895958	-0.937154	-0.845597	-0.835256	-0.877164	-0.887921	0.927382	-0.864274	-0.835895	-0.888732	-0.854056	-0.831125
Fructose	-0.974354	-0.97375	-0.95379	0.977123	-0.95911	1	0.987493	-0.947763	0.995575	0.959032	-0.972676	0.941806	-0.963582	-0.924511	-0.949066	-0.956953	-0.916474	0.920729	0.912015	0.91617	0.971612	0.959057	0.909599	0.977652	0.980527	0.971005	0.871317	0.982505	0.952376	0.898133	0.968406	0.960719	0.978975	0.972021	0.908134	0.971352	0.913029	0.726809	0.950997	0.955001	-0.928907	0.9402	0.819114	0.947181	0.953143	0.925399
Phenylpyruvic acid	-0.988484	-0.987732	-0.97045	0.996513	-0.979758	0.987493	1	-0.969485	0.977745	0.974341	-0.987404	0.976573	-0.987573	-0.951731	-0.971967	-0.976591	-0.937122	0.929639	0.946674	0.949549	0.960257	0.982884	0.941662	0.948116	0.987452	0.978129	0.918043	0.970136	0.965693	0.897582	0.978202	0.932074	0.971745	0.978753	0.940316	0.979769	0.881256	0.782318	0.935002	0.949139	-0.937284	0.941308	0.847699	0.948281	0.932701	0.918663
Linoleic acid	0.990877	0.991611	0.993854	-0.969616	0.995415	-0.947763	-0.969485	1	-0.93543	-0.938498	0.994334	-0.955969	0.98866	0.993544	0.987953	0.99928	0.991356	-0.898753	-0.87865	-0.900225	-0.881275	-0.949979	-0.859308	-0.864389	-0.925841	-0.911839	-0.856039	-0.900194	-0.889192	-0.805319	-0.915091	-0.857875	-0.890542	-0.916929	-0.862115	-0.919763	-0.821428	-0.837221	-0.852523	-0.857118	0.935698	-0.839929	-0.8267	-0.859042	-0.832147	-0.800887
Glutaconic acid	-0.959381	-0.961525	-0.936196	0.967909	-0.951012	0.995575	0.977745	-0.93543	1	0.957523	-0.959315	0.928897	-0.95599	-0.904403	-0.92576	-0.943766	-0.902901	0.927775	0.887942	0.88985	0.965727	0.958317	0.901578	0.981124	0.974162	0.966059	0.842994	0.979336	0.946312	0.881013	0.964158	0.970654	0.973422	0.970352	0.912128	0.964079	0.927818	0.714796	0.954453	0.953645	-0.907841	0.94258	0.791335	0.946752	0.941132	0.923297
N-Acetyltryptophan	-0.963021	-0.960368	-0.928514	0.985174	-0.956051	0.959032	0.974341	-0.938498	0.957523	1	-0.958533	0.983224	-0.977336	-0.917977	-0.940089	-0.942663	-0.902954	0.977684	0.900866	0.888075	0.927001	0.981798	0.905855	0.922551	0.976094	0.986411	0.930475	0.967716	0.969998	0.832703	0.981581	0.95023	0.963653	0.988683	0.934814	0.98879	0.91615	0.834443	0.966466	0.960909	-0.866437	0.933272	0.723396	0.959947	0.917088	0.926346
Pyruvic acid	0.998781	0.996858	0.994669	-0.986129	0.993533	-0.972676	-0.987404	0.994334	-0.959315	-0.958533	1	-0.970304	0.992836	0.986595	0.992841	0.996949	0.978211	-0.915587	-0.907381	-0.92236	-0.919784	-0.965469	-0.889252	-0.906162	-0.954577	-0.94535	-0.88872	-0.939067	-0.925459	-0.847337	-0.943331	-0.896338	-0.93109	-0.94581	-0.886265	-0.950893	-0.858883	-0.825295	-0.896112	-0.901608	0.941609	-0.882007	-0.832061	-0.897127	-0.885758	-0.852769
3-Methyl-2-oxopentanoic acid	-0.971418	-0.965727	-0.953339	0.98929	-0.965632	0.941806	0.976573	-0.955969	0.928897	0.983224	-0.970304	1	-0.984497	-0.949182	-0.966237	-0.958803	-0.92438	0.936638	0.922674	0.916912	0.90504	0.986467	0.926241	0.888902	0.959311	0.970253	0.955949	0.945647	0.960053	0.848361	0.958924	0.899141	0.939938	0.964461	0.930887	0.970942	0.876028	0.880685	0.924227	0.93553	-0.871303	0.907708	0.776218	0.921086	0.89558	0.887869
Maleic acid	0.991824	0.992178	0.979683	-0.992279	0.994723	-0.963582	-0.987573	0.98866	-0.95599	-0.977336	0.992836	-0.984497	1	0.974926	0.98028	0.990036	0.966211	-0.940942	-0.909635	-0.91645	-0.913299	-0.982883	-0.905814	-0.89969	-0.962102	-0.95667	-0.903845	-0.938697	-0.938836	-0.836253	-0.95787	-0.903721	-0.933246	-0.961105	-0.918808	-0.961279	-0.866107	-0.848638	-0.907506	-0.913201	0.919586	-0.89647	-0.809591	-0.914754	-0.876214	-0.866091
Homovanillic acid	0.98266	0.977756	0.99475	-0.955445	0.980096	-0.924511	-0.951731	0.993544	-0.904403	-0.917977	0.986595	-0.949182	0.974926	1	0.992908	0.991655	0.993888	-0.875465	-0.867946	-0.893646	-0.857668	-0.929116	-0.832272	-0.828809	-0.89866	-0.891421	-0.860899	-0.878957	-0.871787	-0.776838	-0.884767	-0.818708	-0.865262	-0.887247	-0.823125	-0.899887	-0.794412	-0.854646	-0.825967	-0.827453	0.925376	-0.807897	-0.807572	-0.823048	-0.81162	-0.768034
Xylose	0.992843	0.985824	0.994432	-0.973756	0.979389	-0.949066	-0.971967	0.987953	-0.92576	-0.940089	0.992841	-0.966237	0.98028	0.992908	1	0.990065	0.978317	-0.893303	-0.90688	-0.924692	-0.89786	-0.943795	-0.866902	-0.869024	-0.932881	-0.927336	-0.903719	-0.916949	-0.910222	-0.825578	-0.919829	-0.856208	-0.908899	-0.920793	-0.852335	-0.93536	-0.821978	-0.838488	-0.869382	-0.87453	0.938179	-0.851901	-0.823062	-0.868742	-0.868664	-0.826251
Fumaric acid	0.994405	0.995051	0.994934	-0.974853	0.996128	-0.956953	-0.976591	0.99928	-0.943766	-0.942663	0.996949	-0.958803	0.990036	0.991655	0.990065	1	0.987551	-0.900719	-0.89211	-0.9123	-0.89559	-0.95382	-0.871725	-0.87887	-0.936707	-0.921302	-0.865044	-0.911193	-0.899514	-0.823955	-0.925322	-0.868631	-0.903864	-0.926207	-0.871777	-0.929009	-0.827275	-0.825347	-0.863128	-0.870121	0.943883	-0.854014	-0.83951	-0.872351	-0.849516	-0.817968
Glyceraldehyde	0.972256	0.969591	0.987733	-0.939817	0.975334	-0.916474	-0.937122	0.991356	-0.902901	-0.902954	0.978211	-0.92438	0.966211	0.993888	0.978317	0.987551	1	-0.876064	-0.837262	-0.868342	-0.845973	-0.912893	-0.798738	-0.815618	-0.880911	-0.870164	-0.814799	-0.859794	-0.848632	-0.733667	-0.866035	-0.807049	-0.844085	-0.869144	-0.800916	-0.87952	-0.782359	-0.829003	-0.807246	-0.798115	0.9268	-0.790656	-0.783047	-0.80463	-0.779038	-0.742321
Glucose	-0.921745	-0.917528	-0.880499	0.94651	-0.912715	0.920729	0.929639	-0.898753	0.927775	0.977684	-0.915587	0.936638	-0.940942	-0.875465	-0.893303	-0.900719	-0.876064	1	0.854191	0.839822	0.905064	0.936513	0.831632	0.877651	0.942683	0.957213	0.884844	0.930547	0.944357	0.720843	0.95244	0.920715	0.92945	0.959274	0.889772	0.963527	0.879845	0.776983	0.948271	0.913023	-0.846223	0.913203	0.615201	0.945086	0.863767	0.906957
Phenylalanine	-0.913178	-0.907484	-0.888675	0.942042	-0.888298	0.912015	0.946674	-0.87865	0.887942	0.900866	-0.907381	0.922674	-0.909635	-0.867946	-0.90688	-0.89211	-0.837262	0.854191	1	0.994806	0.948796	0.917935	0.956776	0.88238	0.954408	0.937524	0.945644	0.907583	0.95256	0.888019	0.94096	0.829671	0.937637	0.927392	0.936054	0.939763	0.73977	0.651121	0.86496	0.898989	-0.922992	0.943484	0.869322	0.929965	0.903946	0.924267
Glutamylalanine	-0.925693	-0.920217	-0.912369	0.941844	-0.902582	0.91617	0.949549	-0.900225	0.88985	0.888075	-0.92236	0.916912	-0.91645	-0.893646	-0.924692	-0.9123	-0.868342	0.839822	0.994806	1	0.944284	0.911956	0.942513	0.873726	0.944421	0.921951	0.924706	0.89605	0.935322	0.878804	0.925556	0.811058	0.923267	0.911207	0.915045	0.925473	0.722369	0.650915	0.84083	0.874029	-0.948483	0.923376	0.894021	0.906071	0.886286	0.894554
SAH	-0.92384	-0.917886	-0.895451	0.949846	-0.893373	0.971612	0.960257	-0.881275	0.965727	0.927001	-0.919784	0.90504	-0.913299	-0.857668	-0.89786	-0.89559	-0.845973	0.905064	0.948796	0.944284	1	0.926776	0.922936	0.969754	0.975404	0.968491	0.886025	0.97204	0.971852	0.884637	0.959304	0.929116	0.984615	0.95699	0.917358	0.965551	0.86246	0.614855	0.944584	0.947179	-0.921843	0.981325	0.79662	0.96332	0.961484	0.96706
alpha-Ketoisovaleric acid	-0.962544	-0.962256	-0.944482	0.98989	-0.966621	0.959057	0.982884	-0.949979	0.958317	0.981798	-0.965469	0.986467	-0.982883	-0.929116	-0.943795	-0.95382	-0.912893	0.936513	0.917935	0.911956	0.926776	1	0.95122	0.926146	0.969036	0.975324	0.918464	0.959254	0.966645	0.871613	0.965934	0.926438	0.952849	0.973378	0.961413	0.969865	0.904444	0.839164	0.935515	0.950413	-0.868465	0.937648	0.793834	0.934044	0.904007	0.904513
Butyrylcarnitine	-0.8881	-0.890283	-0.86361	0.936958	-0.886206	0.909599	0.941662	-0.859308	0.901578	0.905855	-0.889252	0.926241	-0.905814	-0.832272	-0.866902	-0.871725	-0.798738	0.831632	0.956776	0.942513	0.922936	0.95122	1	0.911937	0.94634	0.937507	0.910272	0.918359	0.947141	0.93883	0.936947	0.868289	0.934841	0.933709	0.981456	0.926519	0.813582	0.696179	0.879169	0.932836	-0.837842	0.949609	0.869686	0.920378	0.905734	0.917834
Ribulose	-0.908809	-0.90946	-0.876125	0.932086	-0.888912	0.977652	0.948116	-0.864389	0.981124	0.922551	-0.906162	0.888902	-0.89969	-0.828809	-0.869024	-0.87887	-0.815618	0.877651	0.88238	0.873726	0.969754	0.926146	0.911937	1	0.961948	0.956742	0.832808	0.981978	0.941926	0.925066	0.950174	0.976847	0.980354	0.956393	0.906463	0.948973	0.932188	0.636101	0.960366	0.971947	-0.85852	0.955448	0.783268	0.948608	0.97554	0.950765
Proline	-0.961159	-0.961479	-0.923396	0.983158	-0.946141	0.980527	0.987452	-0.925841	0.974162	0.976094	-0.954577	0.959311	-0.962102	-0.89866	-0.932881	-0.936707	-0.880911	0.942683	0.954408	0.944421	0.975404	0.969036	0.94634	0.961948	1	0.989775	0.926519	0.978028	0.979849	0.903257	0.996915	0.953368	0.990464	0.994664	0.957213	0.992564	0.881984	0.722504	0.960156	0.972475	-0.919317	0.970232	0.817345	0.986	0.95603	0.965138
Creatine	-0.950585	-0.944395	-0.914899	0.982793	-0.930238	0.971005	0.978129	-0.911839	0.966059	0.986411	-0.94535	0.970253	-0.95667	-0.891421	-0.927336	-0.921302	-0.870164	0.957213	0.937524	0.921951	0.968491	0.975324	0.937507	0.956742	0.989775	1	0.945086	0.989591	0.994039	0.879152	0.987986	0.95885	0.991731	0.992734	0.948038	0.997828	0.91781	0.766295	0.981729	0.983316	-0.877704	0.973441	0.752107	0.979466	0.962024	0.968761
Methylcysteine	-0.898426	-0.883054	-0.865816	0.934789	-0.866155	0.871317	0.918043	-0.856039	0.842994	0.930475	-0.88872	0.955949	-0.903845	-0.860899	-0.903719	-0.865044	-0.814799	0.884844	0.945644	0.924706	0.886025	0.918464	0.910272	0.832808	0.926519	0.945086	1	0.906344	0.953237	0.828557	0.927872	0.832377	0.919106	0.925571	0.899349	0.94752	0.788416	0.792852	0.895098	0.912446	-0.823223	0.900906	0.728136	0.911814	0.895486	0.906576
Tryptophan	-0.942788	-0.93591	-0.912141	0.968055	-0.917579	0.982505	0.970136	-0.900194	0.979336	0.967716	-0.939067	0.945647	-0.938697	-0.878957	-0.916949	-0.911193	-0.859794	0.930547	0.907583	0.89605	0.97204	0.959254	0.918359	0.981978	0.978028	0.989591	0.906344	1	0.978139	0.897092	0.970711	0.976805	0.993395	0.979539	0.917013	0.984022	0.949005	0.738803	0.986987	0.986827	-0.866251	0.963432	0.74801	0.962856	0.980778	0.960992
Citramalic acid	-0.929411	-0.920092	-0.896582	0.972571	-0.905525	0.952376	0.965693	-0.889192	0.946312	0.969998	-0.925459	0.960053	-0.938836	-0.871787	-0.910222	-0.899514	-0.848632	0.944357	0.95256	0.935322	0.971852	0.966645	0.947141	0.941926	0.979849	0.994039	0.953237	0.978139	1	0.867064	0.974889	0.930987	0.984369	0.978214	0.95249	0.988661	0.891031	0.73924	0.967674	0.970581	-0.869493	0.984353	0.745498	0.972262	0.952488	0.971816
4-Hydroxybenzoic acid	-0.851287	-0.856713	-0.824003	0.872267	-0.836062	0.898133	0.897582	-0.805319	0.881013	0.832703	-0.847337	0.848361	-0.836253	-0.776838	-0.825578	-0.823955	-0.733667	0.720843	0.888019	0.878804	0.884637	0.871613	0.93883	0.925066	0.903257	0.879152	0.828557	0.897092	0.867064	1	0.888885	0.872171	0.909242	0.885163	0.888271	0.871097	0.808775	0.606945	0.846465	0.917329	-0.803354	0.876018	0.899188	0.869774	0.930207	0.876888
Glutamic acid	-0.951939	-0.953838	-0.906298	0.976956	-0.939862	0.968406	0.978202	-0.915091	0.964158	0.981581	-0.943331	0.958924	-0.95787	-0.884767	-0.919829	-0.925322	-0.866035	0.95244	0.94096	0.925556	0.959304	0.965934	0.936947	0.950174	0.996915	0.987986	0.927872	0.970711	0.974889	0.888885	1	0.956469	0.984476	0.998017	0.958936	0.992607	0.882138	0.73327	0.963245	0.973836	-0.898582	0.962773	0.790802	0.990789	0.946784	0.965042
2-Methylbutyroylcarnitine	-0.902776	-0.904937	-0.855606	0.926295	-0.888876	0.960719	0.932074	-0.857875	0.970654	0.95023	-0.896338	0.899141	-0.903721	-0.818708	-0.856208	-0.868631	-0.807049	0.920715	0.829671	0.811058	0.929116	0.926438	0.868289	0.976847	0.953368	0.95885	0.832377	0.976805	0.930987	0.872171	0.956469	1	0.968378	0.968077	0.892249	0.955562	0.965449	0.701868	0.983277	0.978828	-0.807865	0.928216	0.689763	0.954363	0.956112	0.941381
Glucaric acid	-0.937951	-0.933297	-0.899121	0.966738	-0.911222	0.978975	0.971745	-0.890542	0.973422	0.963653	-0.93109	0.939938	-0.933246	-0.865262	-0.908899	-0.903864	-0.844085	0.92945	0.937637	0.923267	0.984615	0.952849	0.934841	0.980354	0.990464	0.991731	0.919106	0.993395	0.984369	0.909242	0.984476	0.968378	1	0.986654	0.936337	0.989495	0.913233	0.694569	0.980455	0.986982	-0.887466	0.979138	0.776648	0.983427	0.983889	0.981371
Asparagine	-0.952984	-0.953712	-0.909383	0.979746	-0.941683	0.972021	0.978753	-0.916929	0.970352	0.988683	-0.94581	0.964461	-0.961105	-0.887247	-0.920793	-0.926207	-0.869144	0.959274	0.927392	0.911207	0.95699	0.973378	0.933709	0.956393	0.994664	0.992734	0.925571	0.979539	0.978214	0.885163	0.998017	0.968077	0.986654	1	0.956348	0.99487	0.908675	0.756466	0.97492	0.981519	-0.883131	0.962779	0.770142	0.987561	0.950794	0.963534
3-Hydroxybutyric acid	-0.887162	-0.894284	-0.848247	0.94157	-0.895958	0.908134	0.940316	-0.862115	0.912128	0.934814	-0.886265	0.930887	-0.918808	-0.823125	-0.852335	-0.871777	-0.800916	0.889772	0.936054	0.915045	0.917358	0.961413	0.981456	0.906463	0.957213	0.948038	0.899349	0.917013	0.95249	0.888271	0.958936	0.892249	0.936337	0.956348	1	0.941167	0.827186	0.705601	0.900175	0.937536	-0.83001	0.958765	0.81175	0.9492	0.884383	0.930578
Aminocaproic acid	-0.958277	-0.952965	-0.919737	0.983898	-0.937154	0.971352	0.979769	-0.919763	0.964079	0.98879	-0.950893	0.970942	-0.961279	-0.899887	-0.93536	-0.929009	-0.87952	0.963527	0.939763	0.925473	0.965551	0.969865	0.926519	0.948973	0.992564	0.997828	0.94752	0.984022	0.988661	0.871097	0.992607	0.955562	0.989495	0.99487	0.941167	1	0.903179	0.764846	0.977397	0.977055	-0.893111	0.964914	0.756138	0.982956	0.957046	0.965658
Pyrrole-2-carboxylic acid	-0.857343	-0.851861	-0.829493	0.886272	-0.845597	0.913029	0.881256	-0.821428	0.927818	0.91615	-0.858883	0.876028	-0.866107	-0.794412	-0.821978	-0.827275	-0.782359	0.879845	0.73977	0.722369	0.86246	0.904444	0.813582	0.932188	0.881984	0.91781	0.788416	0.949005	0.891031	0.808775	0.882138	0.965449	0.913233	0.908675	0.827186	0.903179	1	0.769795	0.957681	0.941977	-0.703073	0.868951	0.5834	0.870036	0.910017	0.867983
Suberic acid	-0.818606	-0.809183	-0.827305	0.818106	-0.835256	0.726809	0.782318	-0.837221	0.714796	0.834443	-0.825295	0.880685	-0.848638	-0.854646	-0.838488	-0.825347	-0.829003	0.776983	0.651121	0.650915	0.614855	0.839164	0.696179	0.636101	0.722504	0.766295	0.792852	0.738803	0.73924	0.606945	0.73327	0.701868	0.694569	0.756466	0.705601	0.764846	0.769795	1	0.72911	0.728123	-0.611424	0.626882	0.531958	0.657084	0.64716	0.599793
N-Acetyalanine	-0.903823	-0.896556	-0.857015	0.939812	-0.877164	0.950997	0.935002	-0.852523	0.954453	0.966466	-0.896112	0.924227	-0.907506	-0.825967	-0.869382	-0.863128	-0.807246	0.948271	0.86496	0.84083	0.944584	0.935515	0.879169	0.960366	0.960156	0.981729	0.895098	0.986987	0.967674	0.846465	0.963245	0.983277	0.980455	0.97492	0.900175	0.977397	0.957681	0.72911	1	0.98602	-0.807588	0.95263	0.651513	0.967667	0.966351	0.966498
N-Acetyaspartic acid	-0.908749	-0.905825	-0.862635	0.947979	-0.887921	0.955001	0.949139	-0.857118	0.953645	0.960909	-0.901608	0.93553	-0.913201	-0.827453	-0.87453	-0.870121	-0.798115	0.913023	0.898989	0.874029	0.947179	0.950413	0.932836	0.971947	0.972475	0.983316	0.912446	0.986827	0.970581	0.917329	0.973836	0.978828	0.986982	0.981519	0.937536	0.977055	0.941977	0.728123	0.98602	1	-0.814179	0.961263	0.737166	0.972008	0.980144	0.972514
Hydroxyphenyllactic acid	0.945414	0.945837	0.938291	-0.920498	0.927382	-0.928907	-0.937284	0.935698	-0.907841	-0.866437	0.941609	-0.871303	0.919586	0.925376	0.938179	0.943883	0.9268	-0.846223	-0.922992	-0.948483	-0.921843	-0.868465	-0.837842	-0.85852	-0.919317	-0.877704	-0.823223	-0.866251	-0.869493	-0.803354	-0.898582	-0.807865	-0.887466	-0.883131	-0.83001	-0.893111	-0.703073	-0.611424	-0.807588	-0.814179	1	-0.857079	-0.872162	-0.870126	-0.837047	-0.829342
Oxoadipic acid	-0.885687	-0.881537	-0.845859	0.939187	-0.864274	0.9402	0.941308	-0.839929	0.94258	0.933272	-0.882007	0.907708	-0.89647	-0.807897	-0.851901	-0.854014	-0.790656	0.913203	0.943484	0.923376	0.981325	0.937648	0.949609	0.955448	0.970232	0.973441	0.900906	0.963432	0.984353	0.876018	0.962773	0.928216	0.979138	0.962779	0.958765	0.964914	0.868951	0.626882	0.95263	0.961263	-0.857079	1	0.753182	0.975438	0.948228	0.98432
Dimethylglycine	-0.829785	-0.843689	-0.834153	0.813703	-0.835895	0.819114	0.847699	-0.8267	0.791335	0.723396	-0.832061	0.776218	-0.809591	-0.807572	-0.823062	-0.83951	-0.783047	0.615201	0.869322	0.894021	0.79662	0.793834	0.869686	0.783268	0.817345	0.752107	0.728136	0.74801	0.745498	0.899188	0.790802	0.689763	0.776648	0.770142	0.81175	0.756138	0.5834	0.531958	0.651513	0.737166	-0.872162	0.753182	1	0.742898	0.7561	0.71246
Glycylproline	-0.908713	-0.90942	-0.851511	0.946249	-0.888732	0.947181	0.948281	-0.859042	0.946752	0.959947	-0.897127	0.921086	-0.914754	-0.823048	-0.868742	-0.872351	-0.80463	0.945086	0.929965	0.906071	0.96332	0.934044	0.920378	0.948608	0.986	0.979466	0.911814	0.962856	0.972262	0.869774	0.990789	0.954363	0.983427	0.987561	0.9492	0.982956	0.870036	0.657084	0.967667	0.972008	-0.870126	0.975438	0.742898	1	0.950778	0.987277
Isocitric acid	-0.895048	-0.886578	-0.854986	0.922179	-0.854056	0.953143	0.932701	-0.832147	0.941132	0.917088	-0.885758	0.89558	-0.876214	-0.81162	-0.868664	-0.849516	-0.779038	0.863767	0.903946	0.886286	0.961484	0.904007	0.905734	0.97554	0.95603	0.962024	0.895486	0.980778	0.952488	0.930207	0.946784	0.956112	0.983889	0.950794	0.884383	0.957046	0.910017	0.64716	0.966351	0.980144	-0.837047	0.948228	0.7561	0.950778	1	0.967914
Malonic acid	-0.864393	-0.859337	-0.80699	0.915511	-0.831125	0.925399	0.918663	-0.800887	0.923297	0.926346	-0.852769	0.887869	-0.866091	-0.768034	-0.826251	-0.817968	-0.742321	0.906957	0.924267	0.894554	0.96706	0.904513	0.917834	0.950765	0.965138	0.968761	0.906576	0.960992	0.971816	0.876888	0.965042	0.941381	0.981371	0.963534	0.930578	0.965658	0.867983	0.599793	0.966498	0.972514	-0.829342	0.98432	0.71246	0.987277	0.967914	1

## Sheet: figure9
Compound_ID	Name	Group	HMDB	all_FGM_1	all_FGM_2	all_FGM_3	all_FGM_4	all_MRS_1	all_MRS_2	all_MRS_3	all_MRS_4	FC	log2FC	Pvalue	ROC	VIP	Up.Down
Com_77_all	Tartaric acid	Carbohydrates	HMDB0000956	5.63265	4.71872	5.84825	5.40462	0.34463	0.332613	0.296133	0.291684	17.0776	4.09404	9.4971e-09	1	1.19916	up
Com_133_all	Phenyllactic acid	Phenylpropanoic Acids	HMDB0000779	6.75993	6.11027	7.48843	7.06337	1.46557	1.65028	1.68219	1.60136	4.28508	2.09932	4.91176e-07	1	1.20045	up
Com_84_all	Lactic acid	Organic Acids	HMDB0000190	46009.7	30301.2	40589.8	42902.4	1736.98	2825.22	2213.26	2427.17	17.3649	4.1181	8.89663e-07	1	1.19846	up
Com_90_all	Ketoleucine	Organic Acids	HMDB0000695	4.21869	3.59808	4.31637	3.83156	18.1357	18.4778	19.7828	17.721	0.215398	-2.21493	1.15202e-06	1	1.18525	down
Com_80_all	Indolelactic acid	Indoles	HMDB0000671	0.54715	0.483576	0.621291	0.6418	0.0847833	0.0723264	0.0852296	0.104177	6.61965	2.72676	1.60455e-06	1	1.19551	up
Com_75_all	Fructose	Carbohydrates	HMDB0000660	3766.96	3375.86	3825.66	3750.15	8199.26	7498.68	7415.31	8411.08	0.466897	-1.09882	2.17144e-06	1	1.17526	down
Com_141_all	Phenylpyruvic acid	Benzenoids	HMDB0000205	0.963553	0.74177	0.863071	0.813365	6.00314	5.44043	5.88251	5.57032	0.147698	-2.75927	5.22812e-06	1	1.18562	down
Com_125_all	Linoleic acid	Fatty Acids	HMDB0000673	79.1686	59.8489	82.1543	85.0933	16.1581	14.251	12.9432	15.158	5.23438	2.38802	1.36244e-05	1	1.20217	up
Com_98_all	Glutaconic acid	Organic Acids	HMDB0000620	44.1173	38.0393	43.3674	39.5391	71.5922	67.683	66.4134	75.3179	0.587399	-0.767586	3.39766e-05	1	1.15883	down
Com_25_all	N-Acetyltryptophan	Amino Acids	HMDB0013713	11.1619	9.70874	10.4073	10.5897	15.1293	16.7035	16.4378	15.9812	0.651617	-0.617903	3.5656e-05	1	1.15732	down
Com_104_all	Pyruvic acid	Organic Acids	HMDB0000243	1608.49	1347.54	1593.65	1599.48	321.315	324.916	316.619	318.639	4.79845	2.26257	3.58056e-05	1	1.20274	up
Com_91_all	3-Methyl-2-oxopentanoic acid	Organic Acids	HMDB0000491	2.02753	1.94084	2.17174	2.11022	7.07672	8.36676	8.32173	6.57921	0.271889	-1.87891	3.87237e-05	1	1.18092	down
Com_101_all	Maleic acid	Organic Acids	HMDB0000176	29.9087	28.84	31.7241	32.7939	11.6203	9.54193	8.92824	11.4229	2.96933	1.57014	8.77179e-05	1	1.18569	up
Com_143_all	Homovanillic acid	Phenols	HMDB0000118	1.30607	0.913891	1.234	1.24218	0.452048	0.382569	0.360492	0.435323	2.88031	1.52622	9.4808e-05	1	1.19642	up
Com_72_all	Xylose	Carbohydrates	HMDB0000098	176.394	149.75	169.713	162.524	97.8458	95.4029	92.851	99.5933	1.70701	0.771469	0.000133257	1	1.19912	up
Com_86_all	Fumaric acid	Organic Acids	HMDB0000134	31.0344	25.4285	31.9868	32.3932	10.1085	10.473	9.77545	10.3426	2.96915	1.57005	0.000148547	1	1.20528	up
Com_76_all	Glyceraldehyde	Carbohydrates	HMDB0001051	20.7419	14.2988	20.0689	21.2154	8.20075	7.15271	6.27585	6.11152	2.75136	1.46014	0.000198393	1	1.19235	up
Com_70_all	Glucose	Carbohydrates	HMDB0000122	104573	69707.2	81697.3	87003.5	146776	187487	200659	200224	0.466547	-1.0999	0.000512167	1	1.10988	down
Com_19_all	Phenylalanine	Amino Acids	HMDB0000159	1687.65	1560.29	1720.34	1923.83	3055.24	2519.4	3217.22	2610.53	0.604445	-0.726318	0.000711855	1	1.11042	down
Com_46_all	Glutamylalanine	Peptides	HMDB0003764	22.269	23.7322	24.0396	27.2248	51.3398	39.1869	53.5066	42.7119	0.520847	-0.941069	0.000790196	1	1.13236	down
Com_127_all	SAH	Nucleotides	HMDB0000939	2.0225	1.62497	2.22099	2.21783	3.75699	3.14349	3.71613	3.83967	0.559362	-0.838147	0.00105165	1	1.10788	down
Com_89_all	alpha-Ketoisovaleric acid	Organic Acids	HMDB0000019	4.79829	3.5513	4.97	3.28768	10.9542	11.6276	11.694	10.2493	0.372987	-1.4228	0.00139804	1	1.14353	down
Com_58_all	Butyrylcarnitine	Carnitines	HMDB0002013	0.0119136	0.00907731	0.0123497	0.0107145	0.0203637	0.0174746	0.0195476	0.0158614	0.601456	-0.733468	0.00140807	1	1.08407	down
Com_73_all	Ribulose	Carbohydrates	HMDB0000621	117.387	94.4949	121.126	115.14	178.859	162.257	156.74	177.394	0.663677	-0.591446	0.00163184	1	1.09992	down
Com_30_all	Proline	Amino Acids	HMDB0000162	3481.89	2491.69	2981.59	3359.1	6366.69	5906.65	6395.82	6202.7	0.495108	-1.01418	0.00174227	1	1.13838	down
Com_12_all	Creatine	Amino Acids	HMDB0000064	60.1123	50.8466	60.7313	61.5654	86.682	88.5034	90.7282	88.3419	0.658439	-0.602879	0.00195715	1	1.13825	down
Com_15_all	Methylcysteine	Amino Acids	HMDB0002108	1.01646	0.924221	1.11443	1.40806	1.94141	2.09646	2.32479	1.73325	0.551288	-0.859122	0.00223377	1	1.07645	down
Com_41_all	Tryptophan	Amino Acids	HMDB0000929	328.198	284.935	351.806	346.388	493.352	493.469	479.377	506.887	0.664608	-0.589425	0.00239039	1	1.13058	down
Com_108_all	Citramalic acid	Fatty Acids	HMDB0000426	3.67708	3.05288	3.94158	3.85438	5.48981	5.47588	5.96599	5.53449	0.646568	-0.629125	0.00261477	1	1.1157	down
Com_135_all	4-Hydroxybenzoic acid	Benzoic Acids	HMDB0000500	0.951175	0.791936	0.966797	1.0006	1.70196	1.38437	1.30469	1.27882	0.65443	-0.611689	0.00272751	1	1.05964	down
Com_5_all	Glutamic acid	Amino Acids	HMDB0000148	3320.29	2597.93	2844.23	3156.05	4726.79	4642.56	4835.25	4685.23	0.630949	-0.664406	0.00293785	1	1.13117	down
Com_59_all	2-Methylbutyroylcarnitine	Carnitines	HMDB0000378	0.0200379	0.014569	0.0185544	0.0186308	0.0276665	0.0286644	0.0253291	0.0295672	0.645455	-0.631611	0.00358562	1	1.08609	down
Com_64_all	Glucaric acid	Carbohydrates	HMDB0000663	44.9334	36.9739	45.258	47.1963	67.1289	64.0816	65.8131	67.2898	0.659678	-0.600166	0.00360549	1	1.12132	down
Com_18_all	Asparagine	Amino Acids	HMDB0000168	7076.87	4845.14	5937.49	6514.59	11377.6	11572	11709.7	11503.5	0.528004	-0.921378	0.00401679	1	1.12589	down
Com_95_all	3-Hydroxybutyric acid	Organic Acids	HMDB0000357	10.7764	7.44762	9.61409	8.49097	15.0854	13.9729	15.6164	13.1062	0.628739	-0.669466	0.00468109	1	1.07141	down
Com_83_all	Aminocaproic acid	Amino Acids	HMDB0001901	25.9714	14.4749	23.0771	28.6411	60.3882	63.0404	66.6598	63.672	0.363195	-1.46118	0.00568489	1	1.11117	down
Com_155_all	Pyrrole-2-carboxylic acid	Organic Acids	HMDB0004230	1.09129	0.772166	1.29278	1.01367	1.7293	2.07828	1.56269	1.97708	0.567539	-0.817208	0.00602729	1	1.04365	down
Com_117_all	Suberic acid	Fatty Acids	HMDB0000893	0.126489	0.213119	0.168837	0.119101	0.275358	0.510615	0.367822	0.276619	0.438717	-1.18864	0.00638463	1	1.08292	down
Com_22_all	N-Acetyalanine	Amino Acids	HMDB0000766	338.166	254.378	341.715	349.659	467.888	505.577	478.139	513.761	0.653272	-0.614245	0.00755114	1	1.08311	down
Com_23_all	N-Acetyaspartic acid	Amino Acids	HMDB0000812	46.803	34.7216	46.4383	47.4372	68.091	68.8367	64.9709	66.2068	0.65422	-0.612151	0.00930048	1	1.08788	down
Com_128_all	Hydroxyphenyllactic acid	Phenylpropanoic Acids	HMDB0000755	2.91016	2.43912	3.1645	2.7056	0.855605	1.79602	0.853748	0.860506	2.56979	1.36165	0.00934539	1	1.09652	up
Com_106_all	Oxoadipic acid	Organic Acids	HMDB0000225	1.04693	0.739084	1.08512	1.01091	1.5508	1.4003	1.61837	1.54078	0.635333	-0.654416	0.00937484	1	1.06613	down
Com_8_all	Dimethylglycine	Amino Acids	HMDB0000092	4.32161	4.88591	3.91233	4.09078	8.77636	5.83133	6.81986	5.8764	0.630335	-0.66581	0.0109096	1	1.06964	down
Com_13_all	Glycylproline	Peptides	HMDB0000721	175.706	112.777	144.984	168.25	250.236	239.888	261.571	256.406	0.596882	-0.744481	0.0116383	1	1.07252	down
Com_103_all	Isocitric acid	Organic Acids	HMDB0000193	16.6248	12.3367	18.6035	20.9982	31.4137	28.9305	27.6841	30.1269	0.58028	-0.78518	0.013423	1	1.05785	down
Com_99_all	Malonic acid	Organic Acids	HMDB0000691	23.5117	15.0283	22.5026	24.7616	34.0556	31.6886	34.8661	34.2791	0.636107	-0.652658	0.0239942	1	1.03207	down

## Sheet: figure10
Compound_ID	Name	Group	HMDB	all_FGM_1	all_FGM_2	all_FGM_3	all_FGM_4	all_MRS_1	all_MRS_2	all_MRS_3	all_MRS_4	FC	log2FC	Pvalue	ROC	VIP
Com_100_all	Oxalic acid	Organic Acids	HMDB0002329	551.83	530.253	583.697	587.118	836.153	756.361	755.689	770.734	0.722328	-0.469273	7.61157e-05	1	1.14422
Com_101_all	Maleic acid	Organic Acids	HMDB0000176	29.9087	28.84	31.7241	32.7939	11.6203	9.54193	8.92824	11.4229	2.96933	1.57014	8.77179e-05	1	1.18569
Com_102_all	Citric acid	Organic Acids	HMDB0000094	4716.12	4297.85	4769.96	4533.24	5376.61	5557.74	5443.23	5244.35	0.847158	-0.239298	0.00220726	1	1.09864
Com_103_all	Isocitric acid	Organic Acids	HMDB0000193	16.6248	12.3367	18.6035	20.9982	31.4137	28.9305	27.6841	30.1269	0.58028	-0.78518	0.013423	1	1.05785
Com_104_all	Pyruvic acid	Organic Acids	HMDB0000243	1608.49	1347.54	1593.65	1599.48	321.315	324.916	316.619	318.639	4.79845	2.26257	3.58056e-05	1	1.20274
Com_105_all	Oxoglutaric acid	Organic Acids	HMDB0000208	25.8455	21.3472	27.1917	28.0959	25.8511	23.8225	25.6981	25.4556	1.01639	0.0234608	0.869838	0.6875	0.742069
Com_106_all	Oxoadipic acid	Organic Acids	HMDB0000225	1.04693	0.739084	1.08512	1.01091	1.5508	1.4003	1.61837	1.54078	0.635333	-0.654416	0.00937484	1	1.06613
Com_107_all	Succinic acid	Organic Acids	HMDB0000254	334.705	273.915	329.787	322.315	431.668	425.012	461.821	420.63	0.724915	-0.464117	0.00268046	1	1.10206
Com_108_all	Citramalic acid	Fatty Acids	HMDB0000426	3.67708	3.05288	3.94158	3.85438	5.48981	5.47588	5.96599	5.53449	0.646568	-0.629125	0.00261477	1	1.1157
Com_109_all	2,2-Dimethyladipic acid	Fatty Acids		0.159908	0.131395	0.171493	0.168518	0.226059	0.171343	0.212251	0.186762	0.792694	-0.335163	0.0377884	0.9375	0.895136
Com_10_all	Serine	Amino Acids	HMDB0000187	1971	1712.66	2101.83	1964.76	2930.53	2769.05	2875.53	2724.31	0.685898	-0.543934	0.00135991	1	1.12896
Com_110_all	2-Hydroxyglutaric acid	Organic Acids	HMDB0000606	7.95806	6.25506	8.15411	7.87951	10.8409	10.038	11.1637	10.9562	0.703432	-0.507518	0.0064163	1	1.07919
Com_111_all	Azelaic acid	Fatty Acids	HMDB0000784	1.25965	1.03098	1.20848	1.29325	1.54774	1.94712	1.80677	1.5797	0.696432	-0.521946	0.00295818	1	1.05298
Com_112_all	Sebacic acid	Fatty Acids	HMDB0000792	0.215581	0.28259	0.205701	0.223044	0.250986	0.376636	0.318405	0.263983	0.766039	-0.38451	0.0696126	0.875	0.914991
Com_113_all	Methylsuccinic acid	Fatty Acids	HMDB0001844	0.904503	0.702698	0.90845	0.865824	1.182	1.20202	1.29023	1.21492	0.691625	-0.531939	0.00591893	1	1.09184
Com_114_all	Adipic acid	Fatty Acids	HMDB0000448	0.182469	0.390385	0.261313	0.0837988	0.389842	0.831036	0.526364	0.444363	0.418855	-1.25548	0.0512714	0.9375	0.987113
Com_115_all	Methylglutaric acid	Fatty Acids	HMDB0000752	0.0481902	0.031441	0.0942393	0.0875841	0.124227	0.0983479	0.101424	0.103101	0.612163	-0.708013	0.109591	1	0.854518
Com_116_all	Pimelic acid	Fatty Acids	HMDB0000857	0.197075	0.486751	0.191982	0.13339	0.249758	0.462427	0.271546	0.350148	0.756589	-0.402419	0.285715	0.75	0.87196
Com_117_all	Suberic acid	Fatty Acids	HMDB0000893	0.126489	0.213119	0.168837	0.119101	0.275358	0.510615	0.367822	0.276619	0.438717	-1.18864	0.00638463	1	1.08292
Com_118_all	2-Hydroxy-3-methylbutyric acid	Fatty Acids	HMDB0000407	15.326	12.5465	16.5464	16.5887	17.9917	16.454	16.6713	16.7842	0.898476	-0.154448	0.184773	0.875	0.81702
Com_119_all	Heptanoic acid	Fatty Acids	HMDB0000666	0.663594	0.598511	0.699956	0.66946	0.809249	0.741911	0.63577	0.757045	0.893866	-0.161869	0.128646	0.8125	0.719108
Com_11_all	Threonine	Amino Acids	HMDB0000167	785.297	676.924	784.42	786.203	994.718	1008.3	1055.24	1007.69	0.745913	-0.422922	0.00224842	1	1.12085
Com_120_all	Caprylic acid	Fatty Acids	HMDB0000482	4.18373	3.4086	3.87865	3.89653	4.46984	5.33386	4.58665	4.90994	0.796232	-0.328738	0.00786211	1	1.00418
Com_121_all	Pelargonic acid	Fatty Acids	HMDB0000847	0.0503654	0.248389	0.259949	0.0307761	0.106241	1.16749	0.226763	0.203634	0.345913	-1.53152	0.225401	0.625	0.681055
Com_122_all	Capric acid	Fatty Acids	HMDB0000511	0.0503639	0.152308	0.144047	0.189909	0.231102	0.642131	0.236373	0.34124	0.369873	-1.4349	0.0393395	1	0.903618
Com_123_all	Undecanoic acid	Fatty Acids	HMDB0000947	0.128144	0.133282	0.100953	0.106628	0.139294	0.209267	0.12874	0.114702	0.792238	-0.335994	0.214645	0.8125	0.666765
Com_124_all	Ricinoleic acid	Fatty Acids	HMDB0034297	0.139642	0.131802	0.126335	0.140532	0.091174	0.104495	0.138244	0.0898743	1.27024	0.345101	0.0808814	0.875	0.865935
Com_125_all	Linoleic acid	Fatty Acids	HMDB0000673	79.1686	59.8489	82.1543	85.0933	16.1581	14.251	12.9432	15.158	5.23438	2.38802	1.36244e-05	1	1.20217
Com_126_all	Glucose 6-phosphate	Carbohydrates	HMDB0001401	36.3132	20.9794	35.8575	38.6235	21.894	20.143	22.1054	21.1022	1.54583	0.628383	0.0622232	0.8125	1.11041
Com_127_all	SAH	Nucleotides	HMDB0000939	2.0225	1.62497	2.22099	2.21783	3.75699	3.14349	3.71613	3.83967	0.559362	-0.838147	0.00105165	1	1.10788
Com_128_all	Hydroxyphenyllactic acid	Phenylpropanoic Acids	HMDB0000755	2.91016	2.43912	3.1645	2.7056	0.855605	1.79602	0.853748	0.860506	2.56979	1.36165	0.00934539	1	1.09652
Com_129_all	Coumaric acid/4-Hydroxycinnamic acid	Phenylpropanoids		0.156559	0.124775	0.098062	0.173934	0.150763	0.174805	0.158011	0.227641	0.778002	-0.362154	0.152127	0.8125	0.662614
Com_12_all	Creatine	Amino Acids	HMDB0000064	60.1123	50.8466	60.7313	61.5654	86.682	88.5034	90.7282	88.3419	0.658439	-0.602879	0.00195715	1	1.13825
Com_130_all	Cinnamic acid	Phenylpropanoids	HMDB0000567	0.0495776	0.0259008	0.0644535	0.0325248	0.0485902	0.119613	0.0655655	0.0577197	0.591642	-0.757204	0.113547	0.8125	0.741316
Com_131_all	2-Phenylpropionate	Phenylpropanoic Acids	HMDB0011743	0.875889	0.643373	0.792438	0.821215	1.07315	1.09596	1.0564	1.05187	0.732439	-0.44922	0.016559	1	1.05791
Com_132_all	Hydrocinnamic acid	Phenylpropanoic Acids	HMDB0000764	1.98784	1.66932	1.96611	2.19433	2.77756	2.5148	2.60283	2.73723	0.735261	-0.443672	0.00720119	1	1.06646
Com_133_all	Phenyllactic acid	Phenylpropanoic Acids	HMDB0000779	6.75993	6.11027	7.48843	7.06337	1.46557	1.65028	1.68219	1.60136	4.28508	2.09932	4.91176e-07	1	1.20045
Com_134_all	Protocatechuic acid	Benzoic Acids	HMDB0001856	1.26391	1.02917	1.2276	0.959902	1.79379	0.969252	0.869404	1.22836	0.921777	-0.11751	0.796287	0.5	0.142301
Com_135_all	4-Hydroxybenzoic acid	Benzoic Acids	HMDB0000500	0.951175	0.791936	0.966797	1.0006	1.70196	1.38437	1.30469	1.27882	0.65443	-0.611689	0.00272751	1	1.05964
Com_136_all	ortho-Hydroxyphenylacetic acid	Benzenoids	HMDB0000669	0.50283	0.307245	0.46772	0.450427	0.647812	0.530727	0.589169	0.639422	0.71796	-0.478025	0.0444792	1	0.945184
Com_137_all	Hippuric acid	Benzoic Acids	HMDB0000714	0.644175	0.531641	0.652999	0.646074	0.810682	0.96622	0.943422	0.940259	0.676091	-0.56471	0.000977865	1	1.09566
Com_138_all	Benzoic acid	Organic Acids	HMDB0001870	1.88735	1.86599	2.13114	2.03455	1.93516	61.2117	1.79822	2.12143	0.118077	-3.0822	0.398736	0.5625	0.441306
Com_139_all	Phenylacetic acid	Benzenoids	HMDB0000209	49.3723	37.6523	44.1388	49.3194	65.9314	63.1611	66.2383	73.1834	0.672154	-0.573137	0.00375803	1	1.0826
Com_13_all	Glycylproline	Peptides	HMDB0000721	175.706	112.777	144.984	168.25	250.236	239.888	261.571	256.406	0.596882	-0.744481	0.0116383	1	1.07252
Com_140_all	Salicyluric acid	Benzoic Acids	HMDB0000840	0.288406	0.274837	0.338864	0.321502	0.381241	0.498262	0.43535	0.401303	0.712994	-0.488039	0.00473084	1	1.03208
Com_141_all	Phenylpyruvic acid	Benzenoids	HMDB0000205	0.963553	0.74177	0.863071	0.813365	6.00314	5.44043	5.88251	5.57032	0.147698	-2.75927	5.22812e-06	1	1.18562
Com_142_all	4-Aminohippuric acid	Benzoic Acids	HMDB0001867	2.42938	1.77223	1.98919	1.23423	2.75242	1.87193	1.44569	3.24221	0.79734	-0.326734	0.409349	0.6875	0.419134
Com_143_all	Homovanillic acid	Phenols	HMDB0000118	1.30607	0.913891	1.234	1.24218	0.452048	0.382569	0.360492	0.435323	2.88031	1.52622	9.4808e-05	1	1.19642
Com_144_all	p-Hydroxyphenylacetic acid	Phenols	HMDB0000020	1.45755	1.28299	1.71365	1.86686	2.18643	1.59186	1.74035	2.00181	0.840513	-0.250657	0.159398	0.8125	0.7019
Com_145_all	Mandelic acid	Benzenoids	HMDB0000703	0.174461	0.163433	0.233096	0.178091	0.30676	0.205487	0.212765	0.154838	0.851375	-0.232133	0.424042	0.625	0.425531
Com_146_all	Vanillic acid	Benzoic Acids	HMDB0000484	0.352213	0.271066	0.265511	0.721915	0.186897	0.338773	0.770953	0.570747	0.862553	-0.213315	0.796899	0.5625	0.238256
Com_147_all	Phthalic acid	Benzoic Acids	HMDB0002107	0.341809	0.2681	0.373774	0.436338	0.58145	1.57462	0.469862	0.510404	0.452765	-1.14317	0.0919616	1	0.79743
Com_148_all	Nicotinic acid	Pyridines	HMDB0001488	96.0148	65.9088	92.6424	94.2023	68.1383	67.34	67.5989	66.298	1.29473	0.372652	0.0703909	0.75	1.10684
Com_149_all	Picolinic acid	Pyridines	HMDB0002243	1.49388	1.22558	1.39077	1.3384	1.72876	1.66726	1.87275	1.57604	0.796024	-0.329116	0.00609419	1	1.0205
Com_14_all	Homocitrulline	Amino Acids	HMDB0000679	6.3424	5.58104	6.22136	7.33041	7.07861	8.73397	9.04546	7.43937	0.788769	-0.342324	0.02795	0.9375	0.909216
Com_150_all	N-Methylnicotinamide	Pyridines	HMDB0003152	31.6448	25.0545	30.7165	30.6236	45.0048	43.9766	40.8745	39.5172	0.696919	-0.520937	0.00236928	1	1.09068
Com_151_all	AMP	Nucleotides	HMDB0000045	6.12933	5.31387	6.09611	6.16981	7.12747	7.01331	7.00168	6.97278	0.843284	-0.24591	0.0162339	1	1.06242
Com_152_all	Anserine	Peptides	HMDB0000194	33.7279	30.3685	45.5163	33.7241	57.7293	58.3664	38.7066	58.9927	0.67044	-0.57682	0.0265875	0.9375	0.905832
Com_153_all	Carnosine	Peptides	HMDB0000033	43.613	36.6766	59.0352	44.1212	72.2683	70.9362	48.2751	74.5646	0.689532	-0.53631	0.0398655	0.9375	0.863825
Com_154_all	Imidazolepropionic acid	Imidazoles	HMDB0002271	0.590619	0.425257	0.568321	0.57723	0.721148	0.771531	0.771709	0.755937	0.715627	-0.48272	0.0191167	1	1.04555
Com_155_all	Pyrrole-2-carboxylic acid	Organic Acids	HMDB0004230	1.09129	0.772166	1.29278	1.01367	1.7293	2.07828	1.56269	1.97708	0.567539	-0.817208	0.00602729	1	1.04365
Com_156_all	2-Furoic acid	Organic Acids	HMDB0000617	2.35587	2.14132	2.16005	2.13274	2.0744	2.27716	2.11028	2.28458	1.00498	0.00716612	0.888159	0.375	0.172657
Com_15_all	Methylcysteine	Amino Acids	HMDB0002108	1.01646	0.924221	1.11443	1.40806	1.94141	2.09646	2.32479	1.73325	0.551288	-0.859122	0.00223377	1	1.07645
Com_16_all	2-Phenylglycine	Amino Acids	HMDB0002210	0.32322	0.355992	0.304687	0.381984	0.146907	0.319062	0.241129	0.395241	1.23908	0.309264	0.292098	0.6875	0.535646
Com_17_all	Tyrosine	Amino Acids	HMDB0000158	876.914	731.484	759.984	831.678	1180.29	1147.95	1214.17	1181.21	0.677459	-0.561794	0.00154503	1	1.13933
Com_18_all	Asparagine	Amino Acids	HMDB0000168	7076.87	4845.14	5937.49	6514.59	11377.6	11572	11709.7	11503.5	0.528004	-0.921378	0.00401679	1	1.12589
Com_19_all	Phenylalanine	Amino Acids	HMDB0000159	1687.65	1560.29	1720.34	1923.83	3055.24	2519.4	3217.22	2610.53	0.604445	-0.726318	0.000711855	1	1.11042
Com_1_all	Lysine	Amino Acids	HMDB0000182	3296.03	2858.46	3671.46	3510.4	4872.25	5139.34	4969.91	4828.8	0.673203	-0.570888	0.00380925	1	1.11461
Com_20_all	Glycyleucine	Peptides	HMDB0000759	66.4761	47.5987	66.4048	63.9703	81.1618	89.7987	87.7334	83.8994	0.713528	-0.486958	0.0193884	1	1.03547
Com_21_all	Aspartic acid	Amino Acids	HMDB0000191	1236.58	1008.08	1266.4	1215.27	1681.92	1700.69	1732.52	1640.43	0.699621	-0.515354	0.00496705	1	1.10985
Com_22_all	N-Acetyalanine	Amino Acids	HMDB0000766	338.166	254.378	341.715	349.659	467.888	505.577	478.139	513.761	0.653272	-0.614245	0.00755114	1	1.08311
Com_23_all	N-Acetyaspartic acid	Amino Acids	HMDB0000812	46.803	34.7216	46.4383	47.4372	68.091	68.8367	64.9709	66.2068	0.65422	-0.612151	0.00930048	1	1.08788
Com_24_all	N-Acetytyrosine	Amino Acids	HMDB0000866	35.8129	31.0078	37.7471	34.833	50.1649	51.2213	49.7444	51.5439	0.687806	-0.539926	0.00219686	1	1.13589
Com_25_all	N-Acetyltryptophan	Amino Acids	HMDB0013713	11.1619	9.70874	10.4073	10.5897	15.1293	16.7035	16.4378	15.9812	0.651617	-0.617903	3.5656e-05	1	1.15732
Com_26_all	Glycine	Amino Acids	HMDB0000123	2095.57	1803.45	2160.63	2039.68	2523.79	2680.23	2490.09	2539.47	0.791445	-0.337438	0.00539704	1	1.08075
Com_27_all	Guanidoacetic acid	Organic Acids	HMDB0000128	2.77597	2.69316	3.4415	2.51009	4.2019	4.39307	3.37164	3.84094	0.722486	-0.468959	0.0111269	0.9375	0.983472
Com_28_all	Citrulline	Amino Acids	HMDB0000904	45.2678	37.2718	41.8523	43.682	58.8326	53.8435	56.0921	55.0671	0.750882	-0.413343	0.0029775	1	1.09814
Com_29_all	alpha-Aminobutyric acid	Amino Acids	HMDB0000452	390.825	246.659	365.282	487.05	596.064	459.278	860.726	428.592	0.635408	-0.654245	0.0823011	0.875	0.810656
Com_2_all	Histidine	Amino Acids	HMDB0000177	308.115	254.817	408.608	297.507	473.271	519.107	346.436	568.391	0.665396	-0.587715	0.0321741	0.9375	0.885963
Com_30_all	Proline	Amino Acids	HMDB0000162	3481.89	2491.69	2981.59	3359.1	6366.69	5906.65	6395.82	6202.7	0.495108	-1.01418	0.00174227	1	1.13838
Com_31_all	Acetylglycine	Amino Acids	HMDB0000532	2438.24	1313.89	2173.72	3170.53	4234.27	3465.6	5993.06	3296.08	0.535428	-0.901236	0.033767	1	0.923325
Com_32_all	Pipecolic acid	Amino Acids	HMDB0000716	5.45926	5.14276	5.61447	5.653	6.83965	6.54212	6.88872	6.57251	0.814719	-0.295625	0.000462028	1	1.12791
Com_33_all	N-Acetylserine	Amino Acids	HMDB0002931	1299.93	717.103	1197.12	1738.65	2366.37	1908.49	3304.28	1857.26	0.524861	-0.929994	0.0296081	1	0.934825
Com_34_all	N-Acetylglutamine	Amino Acids	HMDB0006029	37.9352	22.7936	33.3353	45.8942	59.226	52.6471	90.7959	46.1577	0.562473	-0.830144	0.0332566	1	0.906377
Com_35_all	Valine	Amino Acids	HMDB0000883	2301.39	1604.17	1996.91	2927.74	3071.28	2612.66	4552.57	2313.03	0.703628	-0.507115	0.130413	0.875	0.732456
Com_36_all	Pyroglutamic acid	Amino Acids	HMDB0000267	16611.6	10907.9	14762.5	21056.5	21751.7	18403.4	30172.7	16951.8	0.725696	-0.462562	0.135402	0.875	0.751012
Com_37_all	5-Aminolevulinic acid	Amino Acids	HMDB0001149	1319.79	810.067	1224.31	1772.59	2513.84	1992.98	3505.68	1955.67	0.514313	-0.959282	0.0195578	1	0.953061
Com_38_all	Methionine	Amino Acids	HMDB0000696	697.876	529.517	698.411	677.178	941.066	920.728	958.048	971.35	0.686587	-0.542486	0.00949129	1	1.08676
Com_39_all	Isoleucine	Amino Acids	HMDB0000172	1271.73	1147.42	1421.06	1279.58	1722.05	1869.59	1843.8	1768.43	0.710699	-0.492689	0.00179389	1	1.11584
Com_3_all	Arginine	Amino Acids	HMDB0000517	2018.43	1821.07	2068.29	2092.58	2402.38	2742.41	2473.87	2600.29	0.782896	-0.353108	0.00129466	1	1.0829
Com_40_all	Leucine	Amino Acids	HMDB0000687	3211.48	3014.43	3615.52	3463.8	4158.7	4353.92	4179.11	4230.31	0.786266	-0.34691	0.00708536	1	1.08746
Com_41_all	Tryptophan	Amino Acids	HMDB0000929	328.198	284.935	351.806	346.388	493.352	493.469	479.377	506.887	0.664608	-0.589425	0.00239039	1	1.13058
Com_42_all	Thyronine	Amino Acids	HMDB0000667	1.18248	1.26405	0.653085	0.72042	1.02822	0.667244	1.4751	0.936739	0.930058	-0.104607	0.761053	0.5625	0.393822
Com_43_all	N-Acetylhistidine	Amino Acids	HMDB0032055	21.4647	10.7982	17.1026	37.7791	22.9036	53.8601	78.1656	42.6695	0.441018	-1.18109	0.0643677	0.9375	0.824698
Com_44_all	1-Methylhistidine	Amino Acids	HMDB0000001	1.22322	0.956117	1.57831	1.14637	1.69086	1.80522	1.0785	1.82543	0.766251	-0.384111	0.161669	0.8125	0.664346
Com_45_all	4-Hydroxyproline	Amino Acids	HMDB0000725	22.0451	17.7647	21.7158	21.7597	27.8919	28.1374	28.2527	27.5492	0.744743	-0.425186	0.00987139	1	1.0905
Com_46_all	Glutamylalanine	Peptides	HMDB0003764	22.269	23.7322	24.0396	27.2248	51.3398	39.1869	53.5066	42.7119	0.520847	-0.941069	0.000790196	1	1.13236
Com_47_all	Acetic acid	SCFAs	HMDB0000042	28446.8	20859	27492.2	31201.6	38148.4	38343.4	33107	35835.1	0.742603	-0.429337	0.0311491	1	0.977132
Com_48_all	Propionic acid	SCFAs	HMDB0000237	53.3641	44.9738	49.1358	51.3356	72.0202	71.2861	74.6099	77.4512	0.673092	-0.571124	0.000372499	1	1.14283
Com_49_all	Butyric acid	SCFAs	HMDB0000039	50.5287	51.0364	43.7235	49.4011	58.3167	57.1511	58.3465	59.6226	0.834014	-0.261856	0.0119177	1	1.11073
Com_4_all	Ornithine	Amino Acids	HMDB0000214	229.21	167.873	204.491	224.354	273.421	277.644	274.349	307.104	0.729285	-0.455446	0.0142632	1	1.0311
Com_50_all	Isobutyric acid	SCFAs	HMDB0001873	30.0081	21.6764	26.6202	30.1145	34.0611	32.4763	32.6712	33.6488	0.816058	-0.293256	0.0695342	1	0.934588
Com_51_all	Isovaleric acid	SCFAs	HMDB0000718	11.4831	10.6287	12.2315	12.3356	14.322	12.8677	15.4716	15.342	0.804761	-0.313367	0.00824255	1	1.00279
Com_52_all	Valeric acid	SCFAs	HMDB0000892	3.59318	3.86407	3.0516	3.28769	4.05763	4.18335	4.18638	4.28554	0.825503	-0.276655	0.0291459	1	1.10163
Com_53_all	Ethylmethylacetic acid	SCFAs	HMDB0002176	3.75152	3.19393	3.80082	4.03426	4.80747	4.68918	5.21168	4.60685	0.765229	-0.386037	0.00619308	1	1.05606
Com_54_all	2-Methy-4-pentenoic acid	Fatty Acids	HMDB0031158	30.3759	22.9621	29.8997	29.6808	43.5064	40.4868	40.2115	40.1414	0.687078	-0.541455	0.00791935	1	1.08237
Com_55_all	Caproic acid	SCFAs	HMDB0000535	3.58938	3.64505	3.72344	4.71821	4.09028	3.3483	4.32087	4.25981	0.978576	-0.0312439	0.800807	0.5625	0.22331
Com_56_all	L-Carnitine	Carnitines	HMDB0000062	94.2192	75.9184	94.8491	94.7986	125.342	124.28	127.084	124.947	0.717198	-0.479556	0.00851245	1	1.09825
Com_57_all	Malonylcarnitine	Carnitines	HMDB0002095	2.42256	1.89285	2.284	2.448	3.067	3.16199	3.52	3.3	0.693342	-0.528362	0.0038421	1	1.08206
Com_58_all	Butyrylcarnitine	Carnitines	HMDB0002013	0.0119136	0.00907731	0.0123497	0.0107145	0.0203637	0.0174746	0.0195476	0.0158614	0.601456	-0.733468	0.00140807	1	1.08407
Com_59_all	2-Methylbutyroylcarnitine	Carnitines	HMDB0000378	0.0200379	0.014569	0.0185544	0.0186308	0.0276665	0.0286644	0.0253291	0.0295672	0.645455	-0.631611	0.00358562	1	1.08609
Com_5_all	Glutamic acid	Amino Acids	HMDB0000148	3320.29	2597.93	2844.23	3156.05	4726.79	4642.56	4835.25	4685.23	0.630949	-0.664406	0.00293785	1	1.13117
Com_60_all	Isovalerylcarnitine	Carnitines	HMDB0000688	0.0234184	0.0166619	0.0235341	0.024936	0.0322404	0.0306444	0.0309524	0.0285902	0.723288	-0.467358	0.031282	1	1.00426
Com_61_all	3-Hydroxylisovalerylcarnitine	Carnitines		0.0355794	0.0164698	0.0210707	0.0286921	0.0364635	0.0344176	0.041975	0.0363495	0.68236	-0.551395	0.085058	0.9375	0.874513
Com_62_all	Tetradecanoylcarnitine	Carnitines	HMDB0005066	0.0213261	0.0213891	0.0213869	0.0213039	0.0217745	0.0212636	0.0216662	0.0214023	0.991863	-0.0117866	0.233763	0.75	0.623034
Com_63_all	Palmitoylcarnitine	Carnitines	HMDB0000222	0.0132229	0.0132095	0.0125408	0.0131181	0.0141157	0.012769	0.0131181	0.0122868	0.996208	-0.00548053	0.935607	0.625	0.101792
Com_64_all	Glucaric acid	Carbohydrates	HMDB0000663	44.9334	36.9739	45.258	47.1963	67.1289	64.0816	65.8131	67.2898	0.659678	-0.600166	0.00360549	1	1.12132
Com_65_all	Gluconolactone	Carbohydrates	HMDB0000150	133.191	110.995	145.565	147.587	123.571	113.586	126.834	122.332	1.1049	0.143911	0.251637	0.75	0.912572
Com_66_all	Glyceric acid	Carbohydrates	HMDB0000139	39.4363	32.0743	39.5086	39.169	45.7312	46.7018	46.5798	46.5227	0.809485	-0.304923	0.0241563	1	1.04
Com_67_all	Erythronic acid	Carbohydrates	HMDB0000613	16.4685	12.8006	17.2213	18.0593	15.3201	15.0661	15.1372	15.9277	1.05042	0.0709721	0.63299	0.75	0.808618
Com_68_all	N-Acetylneuraminic acid	Carbohydrates	HMDB0000230	74.2985	41.9105	67.9731	96.6516	117.816	89.4882	163.61	92.0814	0.606557	-0.721285	0.0638762	0.875	0.858152
Com_69_all	Melibiose	Carbohydrates	HMDB0000048	2.47665	2.33044	2.7596	2.37562	2.28827	2.87529	2.66466	3.60829	0.869348	-0.201994	0.277898	0.6875	0.538369
Com_6_all	Sarcosine	Amino Acids	HMDB0000271	105.969	89.1799	109.41	107.663	142.801	148.43	143.796	144.39	0.711443	-0.491179	0.00464954	1	1.11555
Com_70_all	Glucose	Carbohydrates	HMDB0000122	104573	69707.2	81697.3	87003.5	146776	187487	200659	200224	0.466547	-1.0999	0.000512167	1	1.10988
Com_71_all	Maltose/Lactose	Carbohydrates		151.777	97.2002	113.985	125.359	133.716	162.164	155.101	175.075	0.779998	-0.358458	0.0656022	0.9375	0.844468
Com_72_all	Xylose	Carbohydrates	HMDB0000098	176.394	149.75	169.713	162.524	97.8458	95.4029	92.851	99.5933	1.70701	0.771469	0.000133257	1	1.19912
Com_73_all	Ribulose	Carbohydrates	HMDB0000621	117.387	94.4949	121.126	115.14	178.859	162.257	156.74	177.394	0.663677	-0.591446	0.00163184	1	1.09992
Com_74_all	Xylulose	Carbohydrates	HMDB0001644	80.46	62.2644	78.5024	77.7399	110.375	101.039	101.562	112.865	0.702062	-0.51033	0.0045849	1	1.07761
Com_75_all	Fructose	Carbohydrates	HMDB0000660	3766.96	3375.86	3825.66	3750.15	8199.26	7498.68	7415.31	8411.08	0.466897	-1.09882	2.17144e-06	1	1.17526
Com_76_all	Glyceraldehyde	Carbohydrates	HMDB0001051	20.7419	14.2988	20.0689	21.2154	8.20075	7.15271	6.27585	6.11152	2.75136	1.46014	0.000198393	1	1.19235
Com_77_all	Tartaric acid	Carbohydrates	HMDB0000956	5.63265	4.71872	5.84825	5.40462	0.34463	0.332613	0.296133	0.291684	17.0776	4.09404	9.4971e-09	1	1.19916
Com_78_all	Indoleacetic acid	Indoles	HMDB0000197	0.330229	0.261333	0.377189	0.360695	0.401935	0.38818	0.422298	0.391637	0.828805	-0.270896	0.0922127	1	0.904061
Com_79_all	Indole-3-carboxaldehyde	Indoles	HMDB0029737	0.234877	0.141721	0.188904	0.187793	0.296264	0.184755	0.344588	0.221768	0.719222	-0.475492	0.124102	0.75	0.737058
Com_7_all	Alanine	Amino Acids	HMDB0000161	3903.5	3383.46	3925.85	3827.69	4745.71	4853.27	4884.94	4827.62	0.778835	-0.360611	0.00473208	1	1.11505
Com_80_all	Indolelactic acid	Indoles	HMDB0000671	0.54715	0.483576	0.621291	0.6418	0.0847833	0.0723264	0.0852296	0.104177	6.61965	2.72676	1.60455e-06	1	1.19551
Com_81_all	Threonic acid	Carbohydrates	HMDB0000943	2.17822	2.03241	2.60739	2.22964	2.55928	2.0469	2.57235	2.48296	0.936466	-0.0947012	0.418993	0.625	0.475707
Com_82_all	Hydroxypropionic acid	Organic Acids	HMDB0000700	1051.33	906.784	1075.02	1103.42	1303.73	1347.61	1296.28	1345.82	0.781449	-0.355776	0.00888309	1	1.08293
Com_83_all	Aminocaproic acid	Amino Acids	HMDB0001901	25.9714	14.4749	23.0771	28.6411	60.3882	63.0404	66.6598	63.672	0.363195	-1.46118	0.00568489	1	1.11117
Com_84_all	Lactic acid	Organic Acids	HMDB0000190	46009.7	30301.2	40589.8	42902.4	1736.98	2825.22	2213.26	2427.17	17.3649	4.1181	8.89663e-07	1	1.19846
Com_85_all	Malic acid	Organic Acids	HMDB0000156	87.0194	71.6217	89.3631	84.2995	109.856	110.826	114.871	108.958	0.747571	-0.419717	0.00774972	1	1.08987
Com_86_all	Fumaric acid	Organic Acids	HMDB0000134	31.0344	25.4285	31.9868	32.3932	10.1085	10.473	9.77545	10.3426	2.96915	1.57005	0.000148547	1	1.20528
Com_87_all	Glutaric acid	Organic Acids	HMDB0000661	1.92264	1.51295	1.87437	1.85347	2.26531	2.36458	2.43599	2.52138	0.747182	-0.420469	0.00789953	1	1.06379
Com_88_all	Aconitic acid	Organic Acids	HMDB0000072	4951.72	4232.01	5241.4	5066.12	6375.49	6172.82	6126.32	6390.71	0.777618	-0.362867	0.0104886	1	1.07459
Com_89_all	alpha-Ketoisovaleric acid	Organic Acids	HMDB0000019	4.79829	3.5513	4.97	3.28768	10.9542	11.6276	11.694	10.2493	0.372987	-1.4228	0.00139804	1	1.14353
Com_8_all	Dimethylglycine	Amino Acids	HMDB0000092	4.32161	4.88591	3.91233	4.09078	8.77636	5.83133	6.81986	5.8764	0.630335	-0.66581	0.0109096	1	1.06964
Com_90_all	Ketoleucine	Organic Acids	HMDB0000695	4.21869	3.59808	4.31637	3.83156	18.1357	18.4778	19.7828	17.721	0.215398	-2.21493	1.15202e-06	1	1.18525
Com_91_all	3-Methyl-2-oxopentanoic acid	Organic Acids	HMDB0000491	2.02753	1.94084	2.17174	2.11022	7.07672	8.36676	8.32173	6.57921	0.271889	-1.87891	3.87237e-05	1	1.18092
Com_92_all	Methylmalonic acid	Organic Acids	HMDB0000202	123.041	105.44	125.541	117.346	137.122	139.615	143.88	138.7	0.842756	-0.246813	0.0177747	1	1.039
Com_93_all	Galactonic acid	Carbohydrates	HMDB0000565	10.2626	8.57704	10.9838	13.1749	13.5479	13.9187	15.6518	15.3757	0.735087	-0.444013	0.0298974	1	0.967279
Com_94_all	Glycolic acid	Organic Acids	HMDB0000115	121.332	101.073	122.506	122.983	133.428	132.109	131.111	132.115	0.884886	-0.176437	0.0776767	1	0.943184
Com_95_all	3-Hydroxybutyric acid	Organic Acids	HMDB0000357	10.7764	7.44762	9.61409	8.49097	15.0854	13.9729	15.6164	13.1062	0.628739	-0.669466	0.00468109	1	1.07141
Com_96_all	alpha-Hydroxyisobutyric acid	Organic Acids	HMDB0000729	0.945457	1.06559	0.637939	0.906264	1.43855	1.58576	1.05505	1.23963	0.668406	-0.581204	0.0294067	0.9375	0.982568
Com_97_all	2-Hydroxybutyric acid	Organic Acids	HMDB0000008	14.1083	12.7582	13.4984	14.5341	11.3932	10.3149	11.2931	11.2878	1.23956	0.309832	0.00126973	1	1.15209
Com_98_all	Glutaconic acid	Organic Acids	HMDB0000620	44.1173	38.0393	43.3674	39.5391	71.5922	67.683	66.4134	75.3179	0.587399	-0.767586	3.39766e-05	1	1.15883
Com_99_all	Malonic acid	Organic Acids	HMDB0000691	23.5117	15.0283	22.5026	24.7616	34.0556	31.6886	34.8661	34.2791	0.636107	-0.652658	0.0239942	1	1.03207
Com_9_all	GABA	Amino Acids	HMDB0000112	570.13	464.968	598.221	605.292	767.779	751.858	788.849	771.92	0.726726	-0.460517	0.0120294	1	1.07609

[truncated: 2 more sheets: figure11, table]
